# Supplementary material for: Personal Goals, User Engagement, and Meal Adherence within a Personalised AI-Based Mobile Application for Nutrition and Physical Activity
Source: Life (Basel). 2024 Sep 27;14(10):1238. doi: 10.3390/life14101238 (PMC11508961; doi:10.3390/life14101238)
Supplement: Supplementary file 1 [file life-14-01238-s001.zip]

Archive with 2 entries (2 files):
- H2020 PROTEIN Survey_17022022.pdf
- Supplementary Material File.pdf
